# Supplementary material for: Overexpression of dihydroflavonol 4-reductase (CoDFR) boosts flavonoid production involved in the anthracnose resistance
Source: Front Plant Sci. 2022 Nov 9;13:1038467. doi: 10.3389/fpls.2022.1038467 (PMC9682034; doi:10.3389/fpls.2022.1038467)
Supplement: Supplementary file 1 [file Table_1.xls]

## Sheet: Tab. S3
Tab. S3 UPLC analysis of metabolites in transgenic and wild-type tobacco
Metabolites	OE	WT	FC
Aesculetin	983.31±160.12	6.54±2.97	150.31
Daphnetin	975.13±130.13	7.06±1.25	138.03
Protocatechuic acid	130.48±14.57	5.75±0.15	22.68
Vanillic acid	439.75±44.16	23.15±8.95	18.99
Aromadendrin	23.78±18.08	1.34±0.36	17.72
Kaempferol	68.57±18.98	4.63±0.99	14.82
Caffeic acid	315.81±104.94	21.82±1.63	14.48
4-Hydroxycinnamic acid	170.54±22.79	12.9±0.97	13.22
Ferulic acid	607.32±101.07	52.47±0.93	11.58
4-Hydroxybenzoic acid	236.56±38.47	24.11±0.67	9.81
Quercitrin	453.1±203.52	54.98±15.14	8.24
Quercetin	20.73±6.12	3.04±0.16	6.82
Morin	20.44±6.58	3.13±0.27	6.53
Salicylic acid	1460.08±147.65	227.14±25.02	6.43
Taxifolin	60.36±40.97	10.27±2.96	5.88
Phlorizin	149.68±44.12	25.68±5.48	5.83
Eriodictyol	0.82±0.41	0.16±0.1	5.06
Phloretin	2.26±1.21	0.52±0.05	4.37
Isorhamnetin-3-O-glucoside	4.15±2.23	0.96±0.28	4.35
Sinapic acid	128.23±41.03	31.58±8.62	4.06
Quercetin 3-O-glucuronide	1.85±0.4	0.5±0.23	3.71
Apigenin	1.92±1.05	0.53±0.11	3.63
Scopoletin	3412.57±941.82	956.65±105.07	3.57
Luteolin	1.04±0.36	0.34±0.1	3.05
3,4-Dihydro-2H-1-benzopyran-2-one	1.47±0.18	0.48±0.15	3.04
Astragalin	251.2±104.94	84.92±13.79	2.96
Afzelin	45.76±19.04	16.36±8.09	2.8
Acetovanillone	9.71±0.48	3.59±2.39	2.71
Rutin	7901.08±2463.65	2920.34±782.12	2.71
Vitexin	1.54±0.22	0.63±0.15	2.44
Naringenin	34.83±5.84	17.18±2.32	2.03
(-)-Epicatechin 3-O-gallate	9.57±2.16	4.97±1.6	1.92
trans-Piceid	3.13±0.95	1.66±1.1	1.88
Perillyl Alcohol	214.51±25.15	125.47±10.37	1.71
Narcissin	307.85±106.07	182.27±35.34	1.69
Myricetin	10.84±0.92	6.77±0.17	1.6
Ellagic acid	45.75±12.22	29.59±3.96	1.55
Gallic acid	7.84±2.62	5.13±0.52	1.53
Quercetin 3-galactoside	123.64±33	81.55±13.55	1.52
(-)-Catechin 3-O-gallate	12.31±5.12	8.65±2.38	1.42
Vanillin	100.71±9.72	76.29±11.95	1.32
Syringaldehyde	18.79±6.88	14.36±2.17	1.31
(-)-Gallocatechin gallate	8.53±1.74	7.32±0.4	1.16
2,6-Dihydroxybenzoic acid	39.4±7.52	35.12±4.38	1.12
Epicatechin	32.98±7.27	30.97±4.53	1.07
Coniferaldehyde	5.5±2.27	5.49±1.68	1
Nicotiflorin	7289.15±2926	7743.41±543.93	0.94
Isorhamnetin	9.39±3.99	10.46±1.69	0.9
Nobiletin	0.03±0.01	0.03±0	0.89
3,4-Dihydroxybenzaldehyde	99.71±31.48	140.72±17.39	0.71
Procyanidin B2	45.96±10.2	75.37±11.83	0.61
Caftaric acid	10.13±0.42	19.07±2.41	0.53
(-)-Epigallocatechin	0.91±0.32	1.73±0.3	0.53
trans-Cinnamic acid	5.01±2.88	10.7±4.05	0.47
Isoorientin	6.82±0.99	17.07±2.47	0.4
Cosmosiin	0.85±0.66	2.28±1.08	0.37
Salicin	16.52±1.13	51.52±3.63	0.32
Psoralen	0.35±0.07	1.33±0.33	0.26
Aesculin	28.41±20.09	249.15±59.57	0.11
Cryptochlorogenic acid	1882.68±122.77	21879.38±5685.76	0.09
Chlorogenic acid	1269.92±83.84	47620.23±5015.47	0.03
Fraxin	0±0	323.33±238.65	0
2,4-Dihydroxybenzoic acid	32.7±4.46	0±0	N
Gentisic acid	793.15±250.65	0±0	N
Orientin	32.19±1.07	0±0	N
