# Supplementary material for: Overexpression of dihydroflavonol 4-reductase (CoDFR) boosts flavonoid production involved in the anthracnose resistance
Source: Front Plant Sci. 2022 Nov 9;13:1038467. doi: 10.3389/fpls.2022.1038467 (PMC9682034; doi:10.3389/fpls.2022.1038467)
Supplement: Supplementary file 2 [file Table_2.xls]

## Sheet: Sheet1
Tab.S1 Primer sequences
Primer Name	Sequence（5’- 3’）
CoDFR-PF	ATGAAAGACTCTGTTGCTTCTG
CoDFR-PR	AACCTTGTTGCCATTGACAG
CoDFR-qPF	TGCACCAAAGCTAAGACAGTGAA
CoDFR-qPR	GGTTGTTGGTGTTCCTGGACAT
CoGAPDH-qPF	CAGGTCGAGCATCTTTGATTCC
CoGAPDH-qPR	CCACCAACTTAACAAAGAAATCATTC
GFP-CoDFR-PF	TCAGCAGTCGAAGAGCATGAAAGACTCTGTTGCTTC
GFP-CoDFR-PR	TTAGCGTGTGAAGAGCAACCTTGTTGCCATTGACA
GFP-CoDFR-PF	ATGAAAGACTCTGTTGCTTCTG
GFP-CoDFR-PR	AACCTTGTTGCCATTGACAG
hyg（501）F	GAGCATATACGCCCGGAGTC
hyg（501）R	CAAGACCTGCCTGAAACCGA
CoDFR-qPF	TGCACCAAAGCTAAGACAGTGAA
CoDFR-qPR	GGTTGTTGGTGTTCCTGGACAT
L25-qPF	GCTAAGGTTGCCAAGGCTGTC
L25-qPR	TAAGGTATTGACTTTCTTTGTCTGA
NtCHS-qPF	GGTGGCACTGTTCTCCGATT
NtCHS-qPR	ACTCGAGCGCCCTTGTTG
NtCHI-qPF	TGCAGAGAGTCAGGCCATTG
NtCHI-qPR	CGGCGGGAAGGTTTCATT
NtF'3H-qPF	TAGGGAGGCGGGTGTTTG
NtF'3H-qPR	TCTTCCGCCTGTGGATCAAC
NtF'3'5H-qPF	TGATCGGCGCACTACCATAC
NtF'3'5H-qPR	TGGCCATTTTTGCAAGTGAA
NtF3H-qPF	TGTCCACAGCCTGACCTTACC
NtF3H-qPR	GGGTGATGGTTCCTGGATCA
NtDFR-qPF	GGCAGCGCCGACAGTTT
NtDFR-qPR	CATGACAAGCCAAGAGCCAAT
NtLAR-qPF	TCAGTGGCTTCTTGGCCTTATT
NtLAR-qPR	TGGAAATGGTCAAGAGGAGGAA
NtANS-qPF	GTGGGTAACGGCAAAGTGTGT
NtANS-qPR	GATTTCAAGGGTGTCCCCAAT
NtANR-qPF	CCTCGTCGTGGATGAGTCTAATT
NtANR-qPR	TGGTGGCTTTGTGGAAGTCA
NtFLS-qPF	AGAGGAGAAAGAGGTGATTGCAA
NtFLS-qPR	CTGCAAAGAAGTACCATACCCTTCA
NtGT-qPF	CGATTCAGATTCCGGGTTGT
NtGT-qPR	GGTCCTGAACCGGGTCAAG
L25-qPF	GCTAAGGTTGCCAAGGCTGTC
L25-qPR	TAAGGTATTGACTTTCTTTGTCTGA
