# Supplementary material for: Overexpression of dihydroflavonol 4-reductase (CoDFR) boosts flavonoid production involved in the anthracnose resistance
Source: Front Plant Sci. 2022 Nov 9;13:1038467. doi: 10.3389/fpls.2022.1038467 (PMC9682034; doi:10.3389/fpls.2022.1038467)
Supplement: Supplementary file 3 [file Table_3.xls]

## Sheet: Sheet1
Tab.S2 Physiological indicators of different samples
	MDA content(nmol/g)
Samples	12 hpi	24 hpi	48 hpi	72 hpi	96 hpi	120 hpi
CL102T	26.72±1.12a	30.01±0.65a	40.42±0.54a	38.01±1.97a	32.82±0.54a	31.99±0.36a
CL102CK	24.36±0.86a	26.66±0.39b	31.30±1.52b	31.39±1.04c	30.10±1.71b	29.84±0.15b
CL150T	25.36±0.65a	27.13±0.58b	30.64±0.42b	33.39±1.04b	31.07±0.52b	30.33±0.48b
CL150CK	22.53±0.61b	25.54±1.44c	26.75±0.79c	31.22±0.45c	30.62±0.39b	29.50±1.16b
	CAT activity(U/g)
Samples	12 hpi	24 hpi	48 hpi	72 hpi	96 hpi	120 hpi
CL102T	93.34±1.12 a	101.32±3.34 b	120.35±3.26 b	215.01±4.36 b	184.82±3.27 b	159.15±2.18 b
CL102CK	75.34±2.24 b	91.68±2.19 c	99.45±2.87 c	107.97±1.24 d	105.56±2.57 d	109.44±3.79 c
CL150T	82.64±3.56 a	131.21±3.22 a	193.56±4.12 a	356.22±6.89 a	245.54±5.82 a	189.62±5.46 a
CL150CK	68.37±2.42 c	72.46±1.75 d	116.78±3.68 b	120.13±3.47 c	127.52±3.68 c	116.52±3.68 c
	POD activity(U/g)
Samples	12 hpi	24 hpi	48 hpi	72 hpi	96 hpi	120 hpi
CL102T	19.34±0.76 a	22.12±0.95 b	26.91±1.64 b	25.47±1.58 b	23.82±1.63 a	20.15±0.66 b
CL102CK	18.28±0.67 a	19.72±0.59 c	20.13±1.37 c	20.97±1.57 c	21.46±0.67 b	20.14±0.73 b
CL150T	20.12±1.25 a	25.47±1.47 a	29.67±1.16 a	27.43±0.54 a	24.26±1.60 a	23.17±1.16 a
CL150CK	19.12±0.87 a	20.29±0.93 c	21.36±0.81 c	21.28±2.26 c	20.12±0.57 b	21.51±0.76 b
	SOD activity(U/g)
Samples	12 hpi	24 hpi	48 hpi	72 hpi	96 hpi	120 hpi
CL102T	49.12±1.12 a	51.36±3.14 b	58.73±2.24 b	72.25±2.97 b	70.49±3.23 b	65.73±3.36 b
CL102CK	50.28±2.14 a	51.26±3.23 b	56.63±2.89 a	53.29±3.81 c	54.71±2.12 c	50.19±2.87 c
CL150T	52.29±3.27 a	60.83±3.24 a	71.27±3.68 a	94.53±3.78 a	83.24±3.62 a	78.69±3.62 a
CL150CK	50.65±2.34 a	52.75±2.34 b	55.26±4.01 b	57.34±2.76 c	55.85±2.18 c	54.19±2.46 c
Note: All data correspond to the mean values ± SD of three biological replicates. Values with different letters within the same column are significantly different (P < 0.05).
